# Supplementary material for: The Influence of Rootstock and High-Density Planting on Apple cv. Auksis Fruit Quality
Source: Plants (Basel). 2021 Jun 20;10(6):1253. doi: 10.3390/plants10061253 (PMC8234605; doi:10.3390/plants10061253)
Supplement: Supplementary file 1 [file plants-10-01253-s001.zip]

Archive with 1 entries (1 files):
- plants-1243614-supplementary.pdf
